# Supplementary material for: Regression of Cardiac Rhabdomyomas Producing a Severe Aortic Stenosis: Case Report and Discussion of the Literature
Source: Diagnostics (Basel). 2024 Feb 21;14(5):470. doi: 10.3390/diagnostics14050470 (PMC10930426; doi:10.3390/diagnostics14050470)
Supplement: Supplementary file 1 [file diagnostics-14-00470-s001.zip]

Archive with 1 entries (1 files):
- diagnostics-2796206-supplementary.avi
